# Supplementary material for: The Impact of Clinical Factors and SARS-CoV-2 Variants on Antibody Production in Vaccinated German Healthcare Professionals Infected Either with the Delta or the Omicron Variant
Source: Vaccines (Basel). 2024 Feb 5;12(2):163. doi: 10.3390/vaccines12020163 (PMC10893335; doi:10.3390/vaccines12020163)
Supplement: Supplementary file 1 [file vaccines-12-00163-s001.zip]

Archive with 1 entries (1 files):
- vaccines-2799173-supplementary.pdf
